# Supplementary material for: Genetic analysis of single disseminated tumor cells in the lymph nodes and bone marrow of patients with head and neck squamous cell carcinoma
Source: Mol Oncol. 2021 Oct 31;16(2):333–46. doi: 10.1002/1878-0261.13113 (PMC8763651; doi:10.1002/1878-0261.13113)
Supplement: Supplementary file 5 — Table S1. List of the identified head and neck squamous cell carcinoma (HNSCC)‐relevant 54 oncogenes that were used to search for potentially relevant genes on altered chromosome sections of the DTCs. [file MOL2-16-333-s005.txt]

AHSG
AIS
ALG3
BAX
BCL2
BCL9
CCND1
CCND2
CCND3
CREB3L2
DNAJC19
EGFR
EIF5A2
EMS1
ERBB2
EREG
FGF3
FGF4
FGFR1
FGFR2
FGFR3
FOS
GNAQ
HRAS
IGF2BP2
ILIRAP
JAK2
JUN
KDM5A
KRAS
MALT1
MDM2
MET
MYB
MYC
MYCL
MYCN
NFIB
NFKB2
NMD3
NOTCH1
NOTCH2
NRAS
PDE4DIP
PDGFRA
PIK3CA
PSMD2
RAD51B
RAF1
SEC62
SH3GL1
SLC45A3
SOX2
TERC
