# Supplementary material for: Genetic analysis of single disseminated tumor cells in the lymph nodes and bone marrow of patients with head and neck squamous cell carcinoma
Source: Mol Oncol. 2021 Oct 31;16(2):333–46. doi: 10.1002/1878-0261.13113 (PMC8763651; doi:10.1002/1878-0261.13113)
Supplement: Supplementary file 6 — Table S2. List of the identified head and neck squamous cell carcinoma (HNSCC)‐relevant 82 tumor suppressor genes that were used to search for potentially relevant genes on altered chromosome sections of the DTCs. [file MOL2-16-333-s004.txt]

AMER1
APC
ASXL1
ATM
BLM
BMPR1A
BRCA1
BRCA2
BRIP1
BUB1B
CBLB
CBLC
CDC73
CDH1
CDKN2A
CDKN2C
CHEK2
CYLD
DDB2
DICER1
EP300
ERCC2
ERCC3
ERCC4
ERCC5
EXT1
EXT2
FANCA
FANCC
FANCD2
FANCE
FANCF
FANCG
FAS
FBXW7
FH
GATA3
HNF1A
KDM5C
KDM6A
KLF6
MAP2K4
MEN1
MLH1
MSH2
MSH6
MUTYH
NBN
NF1
NF2
PALB2
PHOX2B
PIK3R1
PMS1
PMS2
PRF1
PTCH1
PTEN
RB1
RECQL4
SBDS
SDHAF2
SDHB
SDHC
SDHD
SETD2
SMAD4
SMARCA4
SMARCB1
SOCS1
STK11
SUFU
TET2
TNFAIP3
TP53
TSC1
TSC2
VHL
WRN
WT1
XPA
XPC
